# Supplementary material for: Effects of Neural Correlates of Food-Specific Intentional Inhibition in Predicting Body Fat Loss for Overweight and Normal-Weight Young Adults: The Mediation of Restrained Eating
Source: Nutrients. 2026 May 23;18(11):1670. doi: 10.3390/nu18111670 (PMC13259295; doi:10.3390/nu18111670)
Supplement: Supplementary file 1 [file nutrients-18-01670-s001.zip]

Archive with 1 entries (1 files):
- nutrients-4295839-supplementary.pdf
